# Supplementary material for: An international wheat diversity panel reveals novel sources of genetic resistance to tan spot in Australia
Source: Theor Appl Genet. 2023 Mar 13;136(3):61. doi: 10.1007/s00122-023-04332-y (PMC10011302; doi:10.1007/s00122-023-04332-y)
Supplement: Supplementary file 2 — Supplementary file3 (CSV 6 KB) [file 122_2023_4332_MOESM2_ESM.csv]

Region	Genotype	ID
AUS	01Y286 D1 013	AUS-1
AUS	01Y286 D4 078	AUS-2
AUS	03Y260 D04 H035	AUS-3
AUS	03Y260 D07 H083	AUS-4
AUS	05Y002 D07 H061	AUS-5
AUS	05Y002 D22 H241	AUS-6
AUS	08F006 D4 H067	AUS-7
AUS	08F006 D6 H097	AUS-8
AUS	08F007 D04 H080	AUS-9
AUS	08F007 D05 H150	AUS-10
AUS	10MS001 D1 H063	AUS-11
AUS	10MS001 D3 H192	AUS-12
AUS	7HRWSN58	AUS-13
AUS	97 535 25	AUS-14
AUS	97 535 38	AUS-15
AUS	97 546 41	AUS-16
AUS	97 546 43	AUS-17
AUS	97 569 66	AUS-18
AUS	97 569 71	AUS-19
AUS	Annuello	AUS-20
AUS	AUS20917	AUS-21
AUS	AUS33384	AUS-22
AUS	Banks	AUS-23
AUS	BT Schomburgk	AUS-24
AUS	Calingiri	AUS-25
AUS	Cobra	AUS-26
AUS	Corack	AUS-27
AUS	Correll	AUS-28
AUS	CPI133842	AUS-29
AUS	Cunderdin	AUS-30
AUS	EGA Blanco	AUS-31
AUS	EGA Bonnie Rock	AUS-32
AUS	Emu Rock	AUS-33
AUS	GBA Ruby	AUS-34
AUS	Gutha	AUS-35
AUS	H45	AUS-36
AUS	Hartog	AUS-37
AUS	IGW2471	AUS-38
AUS	IGW2574	AUS-39
AUS	Janz	AUS-40
AUS	King Rock	AUS-41
AUS	Leichardt	AUS-42
AUS	Mace	AUS-43
AUS	Machete	AUS-44
AUS	Magenta	AUS-45
AUS	Wyalkatchem	AUS-46
AUS	Yitpi	AUS-47
CIMMYT	CIM12 Qno 047	CI-1
CIMMYT	ZEE10 Qno 077	CI-2
CIMMYT	ZEE10 Qno 088	CI-3
CIMMYT	ZEE10 Qno 095	CI-4
CIMMYT	ZEE10 Qno 096	CI-5
CIMMYT	ZEE10 Qno 105	CI-6
CIMMYT	ZEE10 Qno 117	CI-7
CIMMYT	ZEE10 Qno 181	CI-8
CIMMYT	ZHW08 Qno 027	CI-9
CIMMYT	ZHW08 Qno 070	CI-10
CIMMYT	ZJN09 Qno 002	CI-11
CIMMYT	ZJN09 Qno 027	CI-12
CIMMYT	ZJN11 Qno 025	CI-13
CIMMYT	ZJN11 Qno 101	CI-14
CIMMYT	ZJN11 Qno 105	CI-15
CIMMYT	ZJN11 Qno 107	CI-16
CIMMYT	ZJN12 Qno 009	CI-17
CIMMYT	ZJN12 Qno 010	CI-18
CIMMYT	ZJN12 Qno 016	CI-19
CIMMYT	ZJN12 Qno 018	CI-20
CIMMYT	ZJN12 Qno 020	CI-21
CIMMYT	ZJN12 Qno 025	CI-22
CIMMYT	ZJN12 Qno 028	CI-23
CIMMYT	ZJN12 Qno 029	CI-24
CIMMYT	ZVS07 Qno 227	CI-25
CIMMYT	ZVS09 Qno 001	CI-26
CIMMYT	ZVS09 Qno 003	CI-27
CIMMYT	ZVS09 Qno 008	CI-28
CIMMYT	ZVS09 Qno 010	CI-29
CIMMYT	ZVS09 Qno 033	CI-30
CIMMYT	ZVS09 Qno 062	CI-31
CIMMYT	ZVS09 Qno 063	CI-32
CIMMYT	ZVS09 Qno 092	CI-33
CIMMYT	ZVS09 Qno 096	CI-34
CIMMYT	ZVS09 Qno 111	CI-35
CIMMYT	ZVS09 Qno 112	CI-36
CIMMYT	ZVS09 Qno 122	CI-37
CIMMYT	ZVS09 Qno 123	CI-38
CIMMYT	ZVS09 Qno 124	CI-39
CIMMYT	ZVS09 Qno 125	CI-40
CIMMYT	ZVS09 Qno 132	CI-41
CIMMYT	ZVS09 Qno 133	CI-42
CIMMYT	ZVS09 Qno 140	CI-43
CIMMYT	ZVS09 Qno 153	CI-44
CIMMYT	ZVS09 Qno 179	CI-45
CIMMYT	ZVS09 Qno 183	CI-46
CIMMYT	ZVS09 Qno 191	CI-47
CIMMYT	ZVS09 Qno 192	CI-48
CIMMYT	ZVS09 Qno 194	CI-49
CIMMYT	ZVS09 Qno 197	CI-50
CIMMYT	ZVS09 Qno 223	CI-51
CIMMYT	ZWB09 Qno 006	CI-52
CIMMYT	ZWB09 Qno 055	CI-53
CIMMYT	ZWB09 Qno 057	CI-54
CIMMYT	ZWB09 Qno 080	CI-55
CIMMYT	ZWB10 Qno 053	CI-56
CIMMYT	ZWB10 Qno 082	CI-57
CIMMYT	ZWB10 Qno 127	CI-58
CIMMYT	ZWB10 Qno 128	CI-59
CIMMYT	ZWB11 Qno 031	CI-60
CIMMYT	ZWB11 Qno 053	CI-61
CIMMYT	ZWB11 Qno 056	CI-62
CIMMYT	ZWB11 Qno 095	CI-63
CIMMYT	ZWB11 Qno 117	CI-64
CIMMYT	ZWB11 Qno 124	CI-65
CIMMYT	ZWB11 Qno 172	CI-66
CIMMYT	ZWB11 Qno 204	CI-67
CIMMYT	ZWB12 Qno 004	CI-68
CIMMYT	ZWB12 Qno 019	CI-69
CIMMYT	ZWB12 Qno 021	CI-70
CIMMYT	ZWB12 Qno 131	CI-71
CIMMYT	ZWB12 Qno 134	CI-72
CIMMYT	ZWB12 Qno 138	CI-73
CIMMYT	ZWB12 Qno 146	CI-74
CIMMYT	ZWB12 Qno 173	CI-75
CIMMYT	ZWB12 Qno 174	CI-76
CIMMYT	ZWB12 Qno 180	CI-77
CIMMYT	ZWB12 Qno 188	CI-78
CIMMYT	ZWB12 Qno 206	CI-79
CIMMYT	ZWC08 Qno 300	CI-80
CIMMYT	ZWE08 Qno 109	CI-81
CIMMYT	ZWE08 Qno 157	CI-82
CIMMYT	ZWE08 Qno 175	CI-83
CIMMYT	ZWE10 Qno 017	CI-84
CIMMYT	ZWE10 Qno 030	CI-85
CIMMYT	ZWE10 Qno 046	CI-86
CIMMYT	ZWW09 Qno 040	CI-87
CIMMYT	ZWW09 Qno 043	CI-88
CIMMYT	ZWW09 Qno 059	CI-89
CIMMYT	ZWW09 Qno 072	CI-90
CIMMYT	ZWW09 Qno 077	CI-91
CIMMYT	ZWW09 Qno 098	CI-92
CIMMYT	ZWW09 Qno 106	CI-93
CIMMYT	ZWW09 Qno 125	CI-94
CIMMYT	ZWW09 Qno 126	CI-95
CIMMYT	ZWW09 Qno 149	CI-96
CIMMYT	ZWW09 Qno 157	CI-97
CIMMYT	ZWW09 Qno 175	CI-98
CIMMYT	ZWW09 Qno 176	CI-99
CIMMYT	ZWW09 Qno 177	CI-100
CIMMYT	ZWW10 Qno 005	CI-101
CIMMYT	ZWW10 Qno 011	CI-102
CIMMYT	ZWW10 Qno 019	CI-103
CIMMYT	ZWW10 Qno 029	CI-104
CIMMYT	ZWW10 Qno 030	CI-105
CIMMYT	ZWW10 Qno 031	CI-106
CIMMYT	ZWW10 Qno 042	CI-107
CIMMYT	ZWW10 Qno 060	CI-108
CIMMYT	ZWW10 Qno 074	CI-109
CIMMYT	ZWW10 Qno 104	CI-110
CIMMYT	ZWW10 Qno 114	CI-111
CIMMYT	ZWW10 Qno 125	CI-112
CIMMYT	ZWW10 Qno 127	CI-113
CIMMYT	ZWW10 Qno 128	CI-114
CIMMYT	ZWW10 Qno 134	CI-115
CIMMYT	ZWW10 Qno 139	CI-116
CIMMYT	ZWW10 Qno 145	CI-117
CIMMYT	ZWW10 Qno 157	CI-118
CIMMYT	ZWW12 Qno 019	CI-119
CIMMYT	ZWW12 Qno 055	CI-120
CIMMYT	ZWW12 Qno 057	CI-121
ICARDA	ZIZ09 Qno 012	IC-1
ICARDA	ZIZ09 Qno 021	IC-2
ICARDA	ZIZ09 Qno 042	IC-3
ICARDA	ZIZ09 Qno 087	IC-4
ICARDA	ZIZ09 Qno 091	IC-5
ICARDA	ZIZ09 Qno 113	IC-6
ICARDA	ZIZ10 Qno 035	IC-7
ICARDA	ZIZ10 Qno 036	IC-8
ICARDA	ZIZ11 Qno 003	IC-9
ICARDA	ZIZ11 Qno 012	IC-10
ICARDA	ZIZ11 Qno 020	IC-11
ICARDA	ZIZ11 Qno 024	IC-12
ICARDA	ZIZ11 Qno 037	IC-13
ICARDA	ZIZ11 Qno 045	IC-14
ICARDA	ZIZ11 Qno 081	IC-15
ICARDA	ZIZ11 Qno 084	IC-16
ICARDA	ZIZ12 Qno 007	IC-17
ICARDA	ZIZ12 Qno 020	IC-18
ICARDA	ZIZ12 Qno 022	IC-19
ICARDA	ZIZ12 Qno 030	IC-20
ICARDA	ZIZ12 Qno 054	IC-21
ICARDA	ZIZ12 Qno 089	IC-22
ICARDA	ZIZ12 Qno 102	IC-23
ICARDA	ZIZ12 Qno 117	IC-24
