# Supplementary material for: An international wheat diversity panel reveals novel sources of genetic resistance to tan spot in Australia
Source: Theor Appl Genet. 2023 Mar 13;136(3):61. doi: 10.1007/s00122-023-04332-y (PMC10011302; doi:10.1007/s00122-023-04332-y)
Supplement: Supplementary file 3 — Supplementary file1 (CSV 14 KB) [file 122_2023_4332_MOESM3_ESM.csv]

Trait	Phys.Chr.	Phys. Marker	Phys.Dist	Cons. Chr.	Cons. Marker	Cons. Dist.	Size	Prob	% Var	LOD
F	1A	Kukri_s115525_295	4007940	1A	Kukri_s115525_295	16.67208629	-0.3995	0	6.3	18.5201
A	1A	tplb0025b13_372	4383688	1B	BS00090003_51	62.5804856	0.2517	0	4.6	4.4987
P	1A	BS00059422_51	4748527	1A	BS00059422_51	19.73252171	0.4732	0	15	9.3762
V	1A	BS00059424_51	4748549	1A	BS00059424_51	13.73147744	0.5243	0	31.1	11.0621
V	1A	CAP12_c3074_192	5048225	1A	CAP12_c3074_192	19.34389499	0.4878	0	30.8	5.9558
F	1A	wsnp_Ex_c7252_12453079	15212203	1A	wsnp_Ex_c7252_12453079	36.73494071	-0.3549	0	5.2	4.0732
F	1A	IAAV2888	56858950	1A	IAAV2888	66.31267266	-0.4845	0	9.5	10.4817
B	1A	Ex_c2840_1013	364091322	1A	Ex_c2840_1013	20.29926901	-0.5966	0	19.6	27.4229
E	1A	Ex_c2840_1013	364091322	1A	Ex_c2840_1013	20.29926901	-0.5278	0	28.8	15.6722
G	1A	Ex_c2840_1013	364091322	1A	Ex_c2840_1013	20.29926901	-0.6923	0	24	34.1343
H	1A	Ex_c2840_1013	364091322	1A	Ex_c2840_1013	20.29926901	-0.5974	0	23.5	8.7933
I	1A	Ex_c2840_1013	364091322	1A	Ex_c2840_1013	20.29926901	-0.5432	0	19.4	9.3869
J	1A	Ex_c2840_1013	364091322	1A	Ex_c2840_1013	20.29926901	-0.2549	0	12.1	7.6003
L	1A	Ex_c2840_1013	364091322	1A	Ex_c2840_1013	20.29926901	-0.2363	0	4.9	5.8639
M	1A	Ex_c2840_1013	364091322	1A	Ex_c2840_1013	20.29926901	-0.2818	0	6.4	21.9597
N	1A	Ex_c2840_1013	364091322	1A	Ex_c2840_1013	20.29926901	-0.3589	0	18.5	10.0496
P	1A	Ex_c2840_1013	364091322	1A	Ex_c2840_1013	20.29926901	-0.4748	0	15.4	18.2034
S	1A	Ex_c2840_1013	364091322	1A	Ex_c2840_1013	20.29926901	-0.6144	0	31.9	12.2964
T	1A	Ex_c2840_1013	364091322	1A	Ex_c2840_1013	20.29926901	-0.543	0	30.7	6.8279
G	1A	BS00094553_51	502463015	1A	BS00094553_51	82.9070336	-0.4422	0	11.1	5.954
S	1A	Kukri_c58155_786	505917927	1A	Kukri_c58155_786	82.9070336	-0.4359	0	17.8	6.6969
I	1A	Ex_c2848_957	505918710	1A	Ex_c2848_957	82.9070336	-0.4449	0	14.4	7.1051
G	1A	Kukri_c48879_148	505923794	1A	Kukri_c48879_148	82.9070336	-0.3684	0	7.5	9.1507
P	1A	BS00022173_51	510219403	1A	BS00022173_51	85.68571465	0.268	0	5.6	4.6018
F	1A	wsnp_Ex_rep_c81556_76277906	549078086	1A	wsnp_Ex_rep_c81556_76277906	111.5520614	0.4819	0	9.4	7.7246
P	1A	Excalibur_c16947_114	574281073	1A	Excalibur_c16947_114	130.0863174	0.1544	0	1.9	3.5331
I	1B	Kukri_c2465_1892	6932338	1B	Kukri_c2465_1892	8.36065842	0.2703	1.00E-04	5.5	3.0432
J	1B	Kukri_c2465_1892	6932338	1B	Kukri_c2465_1892	8.36065842	0.1683	0	5.9	4.0488
M	1B	IAAV3590	44553596	1A	Tdurum_contig98378_452	53.61753314	-0.3959	0	13.4	31.4106
F	1B	wsnp_BF291549B_Ta_1_1	105008715	1B	wsnp_BF291549B_Ta_1_1	62.63792524	-0.6603	0	17.5	13.7773
P	1B	Kukri_c26973_189	113386901	1B	Kukri_c26973_189	62.5804856	0.4191	0	11.6	8.2749
A	1B	IAAV3905	402544602	1B	IAAV3905	67.14055464	-0.1905	0	2.6	5.3897
M	1B	BobWhite_c32659_88	428445571	1B	BobWhite_c32659_88	68.03725121	0.1208	0	1.2	6.2212
B	1B	Tdurum_contig77676_464	429526814	1B	Tdurum_contig77676_464	68.03725121	-0.2076	2.00E-04	2.8	2.7691
J	1B	Tdurum_contig28668_85	448182014	1B	Kukri_c54074_178	41.21294027	-0.2075	0	9	4.3342
A	1B	Ku_c18920_414	564093601	1B	Ku_c18920_414	78.44978114	0.3096	0	6.7	11.3144
M	1B	BobWhite_rep_c50057_164	680060849	1B	BobWhite_rep_c50057_164	145.8041389	0.1228	0	1.4	3.7186
M	2A	Kukri_rep_c109732_72	8324548	2A	Kukri_rep_c109732_72	25.02260157	-0.1259	0	1.5	5.2065
T	2A	CAP12_rep_c4748_249	14169157	2A	CAP12_rep_c4748_249	25.97017829	0.3749	0	16.4	3.9822
M	2A	BobWhite_c48552_673	16000038	2A	BobWhite_c48552_673	47.217419	-0.232	0	4.8	13.9024
A	2A	RAC875_c20273_984	35609943	2A	RAC875_c20273_984	65.64883236	-0.2838	0	5.5	10.3009
G	2A	IAAV7468	50836037	2A	IAAV7468	81.48860846	-0.1899	0	2.1	4.3472
C	2A	Tdurum_contig22024_85	423336659	2A	wsnp_Ra_c58188_60005934	104.131806	-0.1855	0	5.7	4.6807
E	2A	wsnp_Ex_c2138_4015881	465294643	2A	wsnp_Ex_c2138_4015881	103.6206527	-0.2146	1.00E-04	5.5	3.2273
P	2A	Excalibur_c12576_541	553651042	5B	RAC875_c29907_293	19.65802994	0.2621	0	4.9	6.3242
B	2A	BS00062757_51	559295225	6A	BS00062757_51	27.15078215	-0.2051	1.00E-04	2.6	3.2433
B	2A	Excalibur_c1999_1298	786107276	2D	Excalibur_c6937_146	94.53223448	0.3564	0	6.1	9.4344
F	2B	RAC875_c25282_148	6189018	2B	RAC875_c25282_148	16.87958525	0.3052	0	3.5	6.9646
M	2B	Excalibur_c21220_88	51150848	2B	Excalibur_c21220_88	67.1036015	0.1258	0	1.4	6.6259
F	2B	BS00081428_51	97097486	2B	BS00081428_51	80.77441283	-0.1954	1.00E-04	1.5	3.2659
M	2B	GENE-0644_42	142878884	2B	GENE-0644_42	88.43929746	0.2041	0	3.5	14.6418
A	2B	BobWhite_c4661_500	143567360	2B	BobWhite_c4661_500	88.86339197	0.3002	0	6.5	6.693
J	2B	CAP11_c1476_128	551634397	2B	CAP11_c1476_128	102.2254874	-0.3154	0	20.4	6.1352
G	2B	Kukri_c20554_757	707043512	2B	Kukri_c20554_757	114.1874474	-0.2476	0	3.4	3.7078
A	2B	Kukri_c9478_2764	742106536	2B	Kukri_c9478_2764	119.0707709	0.217	0	3	5.9192
C	2B	BS00035380_51	748636062	2B	Kukri_c57014_168	119.0707709	0.2843	0	13.5	5.8396
G	2B	IAAV3648	748638084	2B	IAAV3648	119.6133624	-0.4319	0	10.3	14.449
L	2B	wsnp_RFL_Contig3273_3319580	752054674	2B	wsnp_RFL_Contig3273_3319580	126.1431706	0.1765	0	3	5.3554
L	2B	wsnp_JD_c29939_23694256	779741894	2B	wsnp_JD_c29939_23694256	66.19616398	-0.3604	0	11.9	8.469
V	2B	RAC875_c17591_2085	807539865	2B	RAC875_c17591_2085	169.3041422	0.3652	0	16.6	3.3822
G	2D	TA002227-1090	5856486	2B	TA002227-1090	20.00104559	-0.2772	0	3.8	4.509
A	2D	D_GB5Y7FA02HSMR1_278	9156910	2D	D_GB5Y7FA02HSMR1_278	2.584313036	0.2895	0	5.8	4.1343
O	2D	RAC875_c22368_641	16058150	2D	RAC875_c22368_641	9.491950906	-0.1805	1.00E-04	8.1	3.2558
P	3A	Excalibur_c18826_761	1517698	3A	Excalibur_c18826_761	15.05038427	0.1359	0.0011	1.5	2.0257
J	3A	Excalibur_c1905_1117	55233071	3A	Excalibur_c1905_1117	77.51230449	-0.1552	0	5.1	3.6044
H	3A	Ex_c5858_1909	530543376	5B	wsnp_RFL_Contig2809_2587619	106.3085143	0.4954	0	18	5.0736
Q	3A	wsnp_Ex_rep_c104884_89459472	546295180	3A	wsnp_Ex_rep_c104884_89459472	89.48291676	0.3431	0	16.5	4.5325
L	3A	RFL_Contig1175_354	550128849	3A	RFL_Contig1175_354	89.22548424	-0.1776	0	3.1	4.0935
M	3A	Tdurum_contig32719_216	553594842	1A	Tdurum_contig29484_628	43.27682383	0.1078	0	1	4.664
A	3A	Tdurum_contig43475_978	574753286	3A	Tdurum_contig43475_978	90.5503199	-0.3539	0	7.7	14.3183
Q	3A	Tdurum_contig43475_978	574753286	3A	Tdurum_contig43475_978	90.5503199	-0.4207	0	21.2	7.4486
F	3A	wsnp_Ku_c38911_47455924	634128538	3A	wsnp_Ku_c38911_47455924	105.666632	-0.2413	0	2.3	5.784
F	3A	RAC875_c403_2194	687714505	3A	RAC875_c403_2194	138.0685962	-0.1624	1.00E-04	1.1	3.1869
B	3A	BS00059618_51	733153000	3A	BS00059618_51	173.1516258	0.327	0	6.6	4.9281
N	3A	BS00059618_51	733153000	3A	BS00059618_51	173.1516258	0.4521	0	31.8	8.7943
Q	3A	Excalibur_c17654_166	748375075	3A	Excalibur_c17654_166	193.7933189	0.2274	2.00E-04	7.4	2.8076
E	3B	Kukri_c20199_83	127876244	3B	Kukri_c20199_83	62.56898362	-0.2394	0	6.8	3.5596
L	3B	RFL_Contig5418_347	582411351	3B	RFL_Contig5418_347	70.11756744	0.2143	0	4.4	6.8743
C	3B	Kukri_c10741_1122	682080781	3B	Kukri_c10741_1122	77.24609095	0.3071	0	15.9	5.7107
B	3B	IAAV1677	799113903	3B	IAAV1677	120.0147316	0.2122	0	2.8	4.5267
B	3D	IACX15364	7026815	3A	BobWhite_c12752_410	24.15470517	-0.4404	0	11.7	9.7334
P	3D	D_contig27028_52	475304355	3D	D_contig27028_52	116.1059241	0.382	0	11	6.3942
N	3D	D_contig78022_263	601592852	3D	D_contig78022_263	143.0073026	-0.2557	0	10.6	4.1274
I	3D	Excalibur_c77321_196	609380617	3D	Excalibur_c77321_196	143.0073026	-0.3783	1.00E-04	10.2	2.8656
F	4A	GENE-2383_586	24887915	2A	GENE-2383_586	156.6909272	-0.2726	0	3	9.2016
L	4A	RAC875_c56512_68	550103020	4A	GENE-2778_24	58.38336451	-0.4986	0	23.7	7.7637
G	4A	Excalibur_c82040_91	635496306	4A	Kukri_rep_c109167_89	100.384203	0.341	0	6.6	5.7033
G	4A	Kukri_c62718_990	717786399	4A	Kukri_c62718_990	127.1224697	-0.1544	4.00E-04	1.4	2.4045
R	4A	Excalibur_c19736_828	719329416	4A	Excalibur_c19736_828	138.3347963	-0.2595	0	19.3	6.2305
N	4B	CAP11_rep_c4893_84	12158437	4B	Excalibur_c58393_299	21.78010385	-0.2674	0	11.6	3.7595
A	4B	BS00110744_51	14820424	4B	RFL_Contig2277_1446	34.64595905	-0.2285	0	3.7	5.891
M	4B	BS00013935_51	436167936	5D	BS00013935_51	196.0818993	0.4675	0	19.2	27.2483
P	4B	wsnp_CAP11_c575_392117	559179306	4B	wsnp_CAP11_c575_392117	71.28999844	0.5084	0	19.1	13.8538
M	4B	Ku_c5603_451	561864132	4B	Ku_c5603_451	71.28999844	0.1623	0	2.4	3.6371
B	4B	wsnp_Ex_c32127_40841791	614396792	4B	wsnp_Ex_c32127_40841791	76.07099684	0.336	0	7	5.8758
R	5A	Tdurum_contig10956_1653	212176073	5A	Ku_c19858_2078	88.70493016	-0.1627	2.00E-04	7.8	2.7695
C	5A	Excalibur_c6567_743	505154759	5A	Excalibur_c6567_743	63.23968666	0.2197	0	8.3	3.5185
G	5A	BS00094388_51	524934742	5A	BS00094388_51	66.99855633	-0.302	0	5.2	5.979
M	5A	Excalibur_c4244_1179	524953444	5B	Excalibur_c4244_1179	68.36372029	-0.4108	0	14.7	21.4334
G	5A	Tdurum_contig17952_645	574299683	5B	Kukri_c35537_464	60.30672849	-0.1799	2.00E-04	1.9	2.761
H	5A	Tdurum_contig17952_645	574299683	5B	Kukri_c35537_464	60.30672849	-0.4761	0	16.5	6.4298
G	5A	BS00044408_51	582691476	5A	BS00044408_51	89.01650491	-0.3257	0	5.9	11.0572
F	5A	wsnp_Ku_c3684_6789632	585915872	5A	wsnp_Ku_c3684_6789632	89.18427592	-0.3723	0	5.5	15.9359
M	5A	BS00041911_51	610965131	5A	BS00041911_51	98.71526745	0.3522	0	11	22.7491
B	5A	BS00024230_51	667882176	5A	BS00024230_51	116.0795676	-0.3989	0	9.7	6.779
R	5A	Ku_c19516_384	689022345	5A	Ku_c19516_384	130.901338	0.228	0	15.2	4.2256
C	5A	Tdurum_contig74765_586	704639030	5A	Tdurum_contig74765_586	141.930285	-0.2199	0	8.1	6.0933
I	5B	BobWhite_rep_c63710_181	7592763	5B	BobWhite_rep_c63710_181	3.89491014	-0.2681	1.00E-04	5.2	3.2527
L	5B	Tdurum_contig14130_315	10489607	5B	Tdurum_contig14130_315	11.23407966	0.2867	0	7.9	7.8252
M	5B	IAAV8607	56563863	5B	IAAV8607	38.49523171	-0.2035	0	3.7	14.5237
Q	5B	Kukri_c59166_143	318266460	5B	Kukri_c59166_143	40.54569266	0.3733	0	19.5	4.9391
G	5B	Excalibur_c631_219	407158654	5B	Excalibur_c631_219	48.2936668	-0.3073	0	5.3	8.3591
I	5B	IAAV5873	414734386	5B	IAAV5873	48.2936668	0.4139	0	12.5	6.2642
S	5B	IAAV5873	414734386	5B	IAAV5873	48.2936668	0.3663	0	12.7	5.0202
M	5B	Tdurum_contig11_234	423064373	5D	BobWhite_c23638_138	94.0278735	-0.1906	0	3.1	8.6079
E	5B	Tdurum_contig68343_339	480499484	5B	Tdurum_contig68343_339	60.25844448	-0.299	0	10.3	6.6883
M	5B	RAC875_c10174_141	490982976	5B	RAC875_c10174_141	62.48594681	-0.2077	0	3.9	9.7514
F	5B	BobWhite_c14996_670	530396156	5B	BobWhite_c14996_670	71.37342358	-0.1783	2.00E-04	1.1	2.7729
M	5B	Ex_c29928_1020	554222536	5B	Ex_c29928_1020	94.89417432	0.2474	0	5.5	15.7141
C	5B	Kukri_c1214_437	693966216	5B	Kukri_c1214_437	170.5101529	-0.3223	0	16	8.9766
L	5B	Excalibur_c71602_591	713253756	5B	Excalibur_c71602_591	217.6450035	0.2783	0	6.7	6.862
C	5B	wsnp_Ku_c16116_24914891	714262052	5B	wsnp_Ku_c16116_24914891	217.6450035	-0.2172	0	7.9	5.0611
F	5D	wsnp_BE497820B_Ta_2_2	353984042	5D	wsnp_BE497820B_Ta_2_2	76.951368	0.493	0	9.6	13.9026
L	5D	Excalibur_c11929_1019	449005396	5D	Excalibur_c11929_1019	29.3085018	0.2392	0	5.5	5.0148
B	5D	Kukri_rep_c102237_122	473890939	5D	Kukri_rep_c102237_122	143.1466794	-0.3336	0	6.8	4.8427
P	5D	wsnp_Ex_c23618_32855041	543741224	5D	wsnp_Ex_c23618_32855041	190.8012285	0.1771	0	2.4	3.6704
F	6A	Excalibur_c12085_276	4466192	6A	Excalibur_c12085_276	12.90836206	-0.5649	0	12.7	24.2827
E	6A	wsnp_Ra_c2694_5122122	5910101	6A	wsnp_Ra_c2694_5122122	13.45279073	0.3894	0	17.6	5.3972
L	6A	Excalibur_c56264_188	457876671	6A	Excalibur_c56264_188	80.09750871	-0.1465	0	2.1	3.5617
A	6A	BobWhite_c47143_592	577221919	6A	BobWhite_c47143_592	95.86931619	0.2914	0	6	10.3094
O	6A	BobWhite_c1131_328	594595871	6A	BobWhite_c1131_328	110.8473384	0.2887	0	17	6.2669
A	6A	wsnp_Ex_c25390_34655262	607999406	6A	wsnp_Ex_c25390_34655262	138.0438359	0.2177	0	3.3	5.8412
T	6A	Excalibur_c61218_269	610337235	6A	Excalibur_c61218_269	139.0495744	-0.5063	0	28.7	4.4467
C	6A	Tdurum_contig68258_2517	621878968	6B	Tdurum_contig68258_2517	122.2498923	0.2065	0	7	5.2929
F	6B	Excalibur_rep_c114443_210	56587956	6B	Excalibur_rep_c114443_210	46.96333077	0.3641	0	5.2	7.2954
C	6B	wsnp_Ex_c3101_5719964	402100586	6B	BS00078150_51	64.8216358	-0.2107	0	7.6	3.802
A	6B	Jagger_c1077_98	564594577	6B	Jagger_c1077_98	69.77886	-0.6361	0	28.5	18.0795
M	6B	IACX2322	703529236	6B	IACX2322	99.13569985	-0.1082	0	1.1	5.9652
F	6B	BS00093412_51	727204777	6B	BS00093412_51	122.9204206	-0.3779	0	5.1	7.1211
B	6D	Excalibur_c53680_124	4236706	6D	Excalibur_c53680_124	22.92498956	-0.2162	0	2.7	3.9302
I	6D	BS00022094_51	7449059	6D	BS00022094_51	23.84107761	0.2275	4.00E-04	4	2.4282
J	6D	Excalibur_c4615_1610	413301902	6D	Excalibur_c4615_1610	87.1742098	-0.3196	0	20.6	6.7889
G	7A	Excalibur_rep_c103692_112	31965695	7A	Excalibur_rep_c103692_112	61.35635299	-0.3295	0	6	7.2645
A	7A	RAC875_c52560_438	49960179	7A	RAC875_c52560_438	80.6415296	0.3255	0	7.5	7.8721
E	7A	Tdurum_contig67992_182	66106865	4B	Kukri_c60107_193	26.26978694	0.3222	0	11.9	4.4263
B	7A	GENE-4493_358	67033352	2B	GENE-4493_358	21.74108042	-0.3054	0	5.7	6.0971
G	7A	IAAV1971	88330749	7A	IAAV1971	116.6748077	-0.2323	0	3	3.5142
P	7A	Kukri_rep_c105330_552	144770156	7A	Kukri_rep_c105330_552	126.79927	0.2166	0	3.5	5.381
W	7A	BS00055703_51	167893338	7A	BS00055703_51	126.79927	-0.404	0	54.6	3.9403
B	7A	RFL_Contig3669_480	624398675	7A	BobWhite_c7082_184	135.8067381	-0.3686	0	8.3	8.0003
L	7B	Kukri_c15760_310	158674022	7B	Kukri_c15760_310	71.32765226	0.2783	0	7.4	12.3694
A	7B	wsnp_Ku_c18780_28136150	237315691	7B	wsnp_Ku_c18780_28136150	71.66186398	0.2055	1.00E-04	3.2	3.2832
R	7B	wsnp_be518436B_Ta_2_3	529682406	7B	wsnp_be518436B_Ta_2_3	75.36942762	-0.2035	0	12.5	3.488
L	7B	Tdurum_contig62981_75	540145713	7B	Tdurum_contig62981_75	76.30959329	-0.2415	0	5.6	6.6039
P	7B	Kukri_c29415_392	649359060	7B	Kukri_c29415_392	98.6299385	0.1354	3.00E-04	1.4	2.5481
B	7B	BS00004376_51	745374829	7B	BS00004376_51	171.1101527	0.2144	0	2.9	4.7227
B	7D	BobWhite_c43665_106	84777805	7A	Tdurum_contig46583_1742	9.65791292	-0.2287	0	3.2	5.8592
A	7D	RAC875_rep_c118408_212	612852984	7D	RAC875_rep_c118408_212	186.2600816	-0.2371	0	4	4.2713
